# Supplementary material for: Modifying the Expression of Cysteine Protease Gene PCP Affects Pollen Development, Germination and Plant Drought Tolerance in Maize
Source: Int J Mol Sci. 2023 Apr 17;24(8):7406. doi: 10.3390/ijms24087406 (PMC10138719; doi:10.3390/ijms24087406)
Supplement: Supplementary file 1 [file ijms-24-07406-s001.zip]

Archive with 1 entries (1 files):
- ijms-2307821-supplementary.pdf
